# Supplementary material for: Endothelial and Cardiovascular Effects of Naringin: A Systematic Review
Source: Nutrients. 2025 Aug 17;17(16):2658. doi: 10.3390/nu17162658 (PMC12389103; doi:10.3390/nu17162658)
Supplement: Supplementary file 1 [file nutrients-17-02658-s001.zip]

Archive with 1 entries (1 files):
- nutrients-3798333-supplementary.pdf
